# Supplementary material for: Genetic dissociation of three antigenic genes in Plasmodium ovale curtisi and Plasmodium ovale wallikeri
Source: PLoS One. 2019 Jun 6;14(6):e0217795. doi: 10.1371/journal.pone.0217795 (PMC6553752; doi:10.1371/journal.pone.0217795)
Supplement: S1 Table — (XLSX) [file pone.0217795.s001.xlsx]

## Sheet: S1 Table
List of samples used in the study
No.	Sample code	Area	collected year	Species identification by nested PCR
1	PoW1	Thailand	1995	P. ovale wallikeri
2	PoW2	Thailand	2004	P. ovale wallikeri
3	PoW3	Thailand	2006	P. ovale wallikeri
4	PoW4	Thailand	2006	P. ovale wallikeri + P. vivax
5	PoW5	Thailand	2006	P. ovale wallikeri
6	PoW6	Thailand	2006	P. ovale wallikeri + P. vivax + P. falciparum
7	PoW7	Thailand	2006	P. ovale wallikeri
8	PoW8	Thailand	2006	P. ovale wallikeri
9	PoW9	Thailand	2007	P. ovale wallikeri + P. vivax
10	PoW10	Thailand	2007	P. ovale wallikeri
11	PoW11	Thailand	2007	P. ovale wallikeri + P. vivax
12	PoW12	Thailand	2007	P. ovale wallikeri
13	PoW13	Africa (Guinea Bissau)	1997	P. ovale wallikeri
14	PoW14	Africa (Ghana)	2010	P. ovale wallikeri
15	PoC1	Thailand	2006	P. ovale curtisi
16	PoC2	Thailand	2007	P. ovale curtisi
17	PoC3	Africa (Guinea Bissau)	1999	P. ovale curtisi
18	PoC4	Africa (Guinea Bissau)	1995	P. ovale curtisi + P. falciparum
19	PoC5	Africa (Guinea Bissau)	1995	P. ovale curtisi
20	PoC6	Africa (Guinea Bissau)	1995	P. ovale curtisi
21	PoC7	Africa (Guinea Bissau)	1995	P. ovale curtisi + P. falciparum + P. malariae
22	PoC8	Africa (Guinea Bissau)	1997	P. ovale curtisi + P. falciparum
23	PoC9	Africa (Guinea Bissau)	1995	P. ovale curtisi + P. falciparum
24	PoC10	Africa (Guinea Bissau)	1995	P. ovale curtisi + P. falciparum
25	PoC11	Africa (Sierra Leone )	2010	P. ovale curtisi
