# Supplementary material for: Genetic dissociation of three antigenic genes in Plasmodium ovale curtisi and Plasmodium ovale wallikeri
Source: PLoS One. 2019 Jun 6;14(6):e0217795. doi: 10.1371/journal.pone.0217795 (PMC6553752; doi:10.1371/journal.pone.0217795)
Supplement: S2 Table — (XLSX) [file pone.0217795.s002.xlsx]

## Sheet: S2 Table
Amino acid pattern of partial MSP1 in P. ovale spp.
		Amino acid pattern
No.		PGAGG	PGAAG	PGVPG	QAAT	QTAT	HAST	QATT	QVTT	QSAT
1	PoW_KC137340	1	2	3	0	0	0	0	0	0
2	PoW_KC137341	1	1	2	0	0	0	0	0	0
3	PoW_KC137342	1	1	2	0	0	0	0	0	0
4	PoW_KC137344	1	1	2	0	0	0	0	0	0
5	PoW_KC137345	1	1	2	0	0	0	0	0	0
6	PoW_LT594511	1	1	2	0	0	0	0	0	0
7	PoW1	1	1	2	0	0	0	0	0	0
8	PoW2	1	1	2	0	0	0	0	0	0
9	PoW3	1	1	2	0	0	0	0	0	0
10	PoW4	1	1	2	0	0	0	0	0	0
11	PoW5	1	1	2	0	0	0	0	0	0
12	PoW6	1	1	2	0	0	0	0	0	0
13	PoW7	1	1	2	0	0	0	0	0	0
14	PoW8	1	1	2	0	0	0	0	0	0
15	PoW9	1	1	2	0	0	0	0	0	0
16	PoW10	1	1	2	0	0	0	0	0	0
17	PoW11	1	1	2	0	0	0	0	0	0
18	PoW12	1	1	2	0	0	0	0	0	0
19	PoW13	1	1	2	0	0	0	0	0	0
20	PoW14	1	1	2	0	0	0	0	0	0
21	PoC_FJ824670	0	0	0	4	2	2	1	1	0
22	PoC_FJ824671	0	0	0	4	2	3	1	1	1
23	PoC_KC137343	0	0	0	4	1	2	1	1	2
24	PoC_KC137346	0	0	0	4	1	2	1	1	2
25	PoC_KC137347	0	0	0	4	1	2	1	1	2
26	PoC_KC137348	0	0	0	4	1	2	1	1	2
27	PoC_KC137349	0	0	0	4	1	2	1	1	2
28	PoC_KX672044	0	0	0	5	1	2	1	1	2
29	PoC_KX672045	0	0	0	5	1	2	1	1	2
30	PoC_LT594588	0	0	0	5	1	2	1	1	2
31	PoC1	0	0	0	4	1	2	1	1	2
32	PoC2	0	0	0	3	2	1	1	1	2
33	PoC3	0	0	0	4	2	1	1	1	0
34	PoC4	0	0	0	4	2	2	1	1	1
35	PoC5	0	0	0	4	2	2	1	1	1
36	PoC6	0	0	0	3	2	1	1	1	1
37	PoC7	0	0	0	4	2	2	1	1	1
38	PoC8	0	0	0	4	2	1	1	1	0
39	PoC9	0	0	0	4	2	2	1	1	0
40	PoC10	0	0	0	4	2	2	1	1	1
41	PoC11	0	0	0	4	2	3	1	1	0
