# Supplementary material for: Genetic dissociation of three antigenic genes in Plasmodium ovale curtisi and Plasmodium ovale wallikeri
Source: PLoS One. 2019 Jun 6;14(6):e0217795. doi: 10.1371/journal.pone.0217795 (PMC6553752; doi:10.1371/journal.pone.0217795)
Supplement: S3 Table — (XLSX) [file pone.0217795.s003.xlsx]

## Sheet: S3 Table
	Comparative analysis of single and mixed infections P. ovale spp.
CTRP	Po spp. infection (area)	No. of samples	Haplotype diversity	Pi	dN/dS	Tajima's D	Fu and Li's D	Fu and Li's F
	PoW single infection (Thailand)	8	0.929	0.00423	1.39076	0.73607	0.88945	0.9524
	PoW single infection (Africa)	2	1	0.00179	0.47854	NA	NA	NA
	PoW mixed infection (Thailand)	4	0.833	0.00352	1.68995	0.63894	0.63894	0.6763
	PoC single infection (Thailand)	2	1	0.00314	1.44635	NA	NA	NA
	PoC single infection (Africa)	4	1	0.00486	0.76254	0.29479	0.29479	0.31326
	PoC mixed infection (Africa)	5	1	0.00319	1.17857	0.35839	0.35839	0.38759
CSP	Po spp. infection (area)	No. of samples	Haplotype diversity	Pi	dN/dS	Tajima's D	Fu and Li's D	Fu and Li's F
	PoW single infection (Thailand)	8	0.964	0.02233	1.17143	0.23227	0.35007	0.35972
	PoW single infection (Africa)	2	0	0	NA	NA	NA	NA
	PoW mixed infection (Thailand)	4	0.833	0.01641	0.8373	0.27601	0.18438	0.2147
	PoC single infection (Thailand)	2	1	0.01693	1.42434	NA	NA	NA
	PoC single infection (Africa)	4	1	0.07926	1.61314	0.20165	0.27026	0.27689
	PoC mixed infection (Africa)	5	1	0.04328	1.76945	0.0391	0.01422	0.00386
MSP1	Po spp. infection (area)	No. of samples	Haplotype diversity	Pi	dN/dS	Tajima's D	Fu and Li's D	Fu and Li's F
	PoW single infection (Thailand)	8	0.464	0.00068	0.32624	1.31009	1.4098	1.51361
	PoW single infection (Africa)	2	0	0	NA	NA	NA	NA
	PoW mixed infection (Thailand)	4	0.833	0.00135	NA	0.7099	0.7099	0.60427
	PoC single infection (Thailand)	2	1	0.01624	0.37	NA	NA	NA
	PoC single infection (Africa)	4	1	0.02957	1.21774	0.38932	0.38932	0.41228
	PoC mixed infection (Africa)	5	1	0.02211	0.99476	0.01648	0.01648	0.0178
